# Supplementary material for: RbH2AsO4
Source: Acta Crystallogr Sect E Struct Rep Online. 2013 Oct 2;69(Pt 11):i73–4. doi: 10.1107/S1600536813026676 (PMC3884234; doi:10.1107/S1600536813026676)
Supplement: Supplementary file 1 [file e-69-00i73-sup1.cif]

##############################################################################
#                                                                            #
# This CIF contains the data in a paper accepted for publication in          #
# Acta Crystallographica Section E. It conforms to the requirements of       #
# Notes for Authors for Acta Crystallographica Section E, and has been       #
# peer reviewed under the auspices of the IUCr Commission on Journals.       #
#                                                                            #
# Full details of the Crystallographic Information File format               #
# are given in the paper "The Crystallographic Information File (CIF):       #
# a New Standard Archive File for Crystallography" by S. R. Hall, F. H.      #
# Allen and I. D. Brown [Acta Cryst. (1991), A47, 655-685].                  #
#                                                                            #
# The current version of the core CIF dictionary is obtainable from          #
# ftp://ftp.iucr.org/pub/cif_core.dic.                                       #
#                                                                            #
# Software is freely available for graphical display of the structure(s)     #
# in this CIF. For information consult the CIF software page                 #
# http://www.iucr.org/resources/cif/software.                                #
#                                                                            #
# This file may be used for bona fide research purposes within the           #
# scientific community so long as proper attribution is given to the journal # 
# article from which it was obtained.                                        #
#                                                                            #
##############################################################################
data_global
_audit_creation_method     'Jana2006 Version : 16/10/2012'
_journal_date_recd_electronic     2013-09-26
_journal_date_accepted     2013-09-27
_journal_name_full     'Acta Crystallographica, Section E'
_journal_year     2013
_journal_volume     69
_journal_issue     11
_journal_page_first     i73
_journal_page_last     i74
_journal_paper_category     QI
_journal_paper_doi     10.1107/S1600536813026676
_journal_coeditor_code     PK2499
_publ_contact_author_name     'Berthold St\"oger'
_publ_contact_author_address
;
Institute for Chemical Technologies and Analytics
Division of Structural Chemistry
Vienna University of Technology
Getreidemarkt 9/164-SC
A-1060 Vienna
Austria
;
_publ_contact_author_email     'bstoeger@mail.tuwien.ac.at'
_publ_contact_author_fax     '+43 1 58801 17199'
_publ_contact_author_phone     '+43 1 58801 17123'
_publ_section_title
;
RbH~2~AsO~4~
;
_publ_section_title_footnote     .
loop_
    _publ_author_name
    _publ_author_footnote
    _publ_author_address
    'St\"oger, Berthold' .
;
Institute for Chemical Technologies and Analytics
Division of Structural Chemistry
Vienna University of Technology
Getreidemarkt 9/164-SC
A-1060 Vienna
Austria
;
data_I
_database_code_depnum_ccdc_archive 'CCDC 963570'
_chemical_name_systematic
;
Rubidium dihydrogenarsenate
;
_chemical_name_common     'rubidium dihydrogen arsenate(V)'
_chemical_formula_moiety     'As H2 O4, Rb'
_chemical_formula_sum     'As H2 O4 Rb'
_chemical_formula_structural     ?
_chemical_formula_analytical     ?
_chemical_formula_iupac     'Rb H2 As O4'
_chemical_formula_weight     226.4
_chemical_melting_point     ?
_symmetry_cell_setting     tetragonal
_symmetry_space_group_name_H-M     'I -4 2 d'
_symmetry_space_group_name_Hall     'I -4 2bw'
loop_
    _symmetry_equiv_pos_site_id
    _symmetry_equiv_pos_as_xyz
    1 x,y,z
    2 -x,-y,z
    3 y,-x,-z
    4 -y,x,-z
    5 -x+1/2,y,-z+3/4
    6 x+1/2,-y,-z+3/4
    7 -y+1/2,-x,z+3/4
    8 y+1/2,x,z+3/4
    9 x+1/2,y+1/2,z+1/2
    10 -x+1/2,-y+1/2,z+1/2
    11 y+1/2,-x+1/2,-z+1/2
    12 -y+1/2,x+1/2,-z+1/2
    13 -x,y+1/2,-z+1/4
    14 x,-y+1/2,-z+1/4
    15 -y,-x+1/2,z+1/4
    16 y,x+1/2,z+1/4
_cell_length_a     7.7865(9)
_cell_length_b     7.7865(9)
_cell_length_c     7.466(2)
_cell_angle_alpha     90
_cell_angle_beta     90
_cell_angle_gamma     90
_cell_volume     452.64(14)
_cell_formula_units_Z     4
_cell_measurement_reflns_used     2250
_cell_measurement_theta_min     3.7
_cell_measurement_theta_max     44.1
_cell_measurement_temperature     295
_cell_special_details     ?
_exptl_crystal_description     'block'
_exptl_crystal_colour     'clear colourless'
_exptl_crystal_size_max     0.50
_exptl_crystal_size_mid     0.29
_exptl_crystal_size_min     0.27
_exptl_crystal_size_rad     ?
_exptl_crystal_density_diffrn     3.3212
_exptl_crystal_density_meas     ?
_exptl_crystal_density_method     ?
_exptl_crystal_F_000     416
_exptl_absorpt_coefficient_mu     18.073
_exptl_absorpt_correction_type     multi-scan
_exptl_absorpt_process_details     '(SADABS; Bruker, 2013)'
_exptl_absorpt_correction_T_min     0.004
_exptl_absorpt_correction_T_max     0.009
_exptl_special_details     ?
_diffrn_ambient_temperature     295
_diffrn_radiation_type     'Mo K\a'
_diffrn_radiation_wavelength     0.71073
_diffrn_radiation_source     'X-ray tube'
_diffrn_radiation_monochromator     graphite
_diffrn_measurement_device_type     'Bruker Kappa APEXII CCD'
_diffrn_measurement_device     'four-cycle diffractometer'
_diffrn_measurement_method     '\w and \f scans'
_diffrn_detector_area_resol_mean     ?
_diffrn_reflns_number     9202
_diffrn_reflns_av_R_equivalents     0.0764
_diffrn_reflns_av_sigmaI/netI     0.0272
_diffrn_reflns_theta_min     3.78
_diffrn_reflns_theta_max     45.33
_diffrn_reflns_theta_full     45.33
_diffrn_measured_fraction_theta_max     1
_diffrn_measured_fraction_theta_full     1
_diffrn_reflns_limit_h_min     -15
_diffrn_reflns_limit_h_max     15
_diffrn_reflns_limit_k_min     -15
_diffrn_reflns_limit_k_max     14
_diffrn_reflns_limit_l_min     -14
_diffrn_reflns_limit_l_max     14
_diffrn_reflns_reduction_process     ?
_diffrn_standards_number     0
_diffrn_standards_interval_count     .
_diffrn_standards_interval_time     .
_diffrn_standards_decay_%     ?
loop_
    _diffrn_standard_refln_index_h
    _diffrn_standard_refln_index_k
    _diffrn_standard_refln_index_l
    ? ? ?
_refine_special_details     ?
_reflns_number_total     955
_reflns_number_gt     567
_reflns_threshold_expression     I>3\s(I)
_refine_ls_structure_factor_coef     F
_refine_ls_matrix_type     full
_refine_ls_R_factor_all     0.0459
_refine_ls_R_factor_gt     0.0254
_refine_ls_wR_factor_gt     0.0288
_refine_ls_wR_factor_ref     0.0317
_refine_ls_goodness_of_fit_ref     1.25
_refine_ls_restrained_S_all     ?
_refine_ls_number_reflns     955
_refine_ls_number_parameters     20
_refine_ls_number_restraints     1
_refine_ls_number_constraints     0
_refine_ls_hydrogen_treatment     refall
_refine_ls_weighting_scheme     sigma
_refine_ls_weighting_details     'w=1/(\s^2^(F)+0.0001F^2^)'
_atom_sites_solution_hydrogens     difmap
_atom_sites_solution_primary     isomor
_refine_ls_shift/su_max     0.0205
_refine_ls_shift/su_mean     0.0043
_refine_diff_density_max     1.02
_refine_diff_density_min     -0.53
_refine_ls_extinction_method
                        'B-C type 1 Gaussian isotropic (Becker & Coppens, 1974)'
_refine_ls_extinction_coef      444E1(11)
_refine_ls_abs_structure_details
;
Flack (1983), 409 Friedel pairs
;
_refine_ls_abs_structure_Flack     -0.010(13)
_refine_ls_abs_structure_Rogers     ?
loop_
    _atom_type_symbol
    _atom_type_scat_dispersion_real
    _atom_type_scat_dispersion_imag
    _atom_type_scat_source
    As 0.0499 2.0058 'International Tables Vol C tables 4.2.6.8 and 6.1.1.1'
    H 0.0000 0.0000 'International Tables Vol C tables 4.2.6.8 and 6.1.1.1'
    O 0.0106 0.0060 'International Tables Vol C tables 4.2.6.8 and 6.1.1.1'
    Rb -0.9393 2.9676 'International Tables Vol C tables 4.2.6.8 and 6.1.1.1'
_computing_data_collection     'APEX2 (Bruker, 2013)'
_computing_cell_refinement     'SAINT-Plus (Bruker, 2013)'
_computing_data_reduction     'SAINT-Plus (Bruker, 2013)'
_computing_structure_solution
                             'coordinates of Al-Karaghouli <i>et al.</i> (1978)'
_computing_structure_refinement
                                 'JANA2006 (Pet\<r\'i\<cek <i>et al.</i>, 2006)'
_computing_molecular_graphics     'ATOMS (Dowty, 2006)'
_computing_publication_material     'publCIF (Westrip, 2010)'
loop_
    _atom_site_type_symbol
    _atom_site_label
    _atom_site_fract_x
    _atom_site_fract_y
    _atom_site_fract_z
    _atom_site_U_iso_or_equiv
    _atom_site_adp_type
    _atom_site_calc_flag
    _atom_site_refinement_flags
    _atom_site_occupancy
    _atom_site_symmetry_multiplicity
    _atom_site_disorder_assembly
    _atom_site_disorder_group
    Rb Rb 0 0 0.5 0.01896(5) Uani d . 1 4 . .
    As As 0 0 0 0.01382(5) Uani d . 1 4 . .
    O O 0.15295(14) 0.08872(11) 0.12961(14) 0.0203(2) Uani d . 1 16 . .
    H H 0.147(6) 0.1975(7) 0.122(10) 0.048(12) Uiso d . 0.5 16 . .
loop_
    _atom_site_aniso_label
    _atom_site_aniso_U_11
    _atom_site_aniso_U_22
    _atom_site_aniso_U_33
    _atom_site_aniso_U_12
    _atom_site_aniso_U_13
    _atom_site_aniso_U_23
    _atom_site_aniso_type_symbol
    Rb 0.02023(8) 0.02023(8) 0.01640(11) 0 0 0 Rb
    As 0.01201(7) 0.01201(7) 0.01744(11) 0 0 0 As
    O 0.0173(3) 0.0172(3) 0.0265(4) 0.0032(3) -0.0093(3) -0.0063(4) O
loop_
    _geom_bond_atom_site_label_1
    _geom_bond_atom_site_label_2
    _geom_bond_site_symmetry_1
    _geom_bond_site_symmetry_2
    _geom_bond_distance
    _geom_bond_publ_flag
    Rb O . . 3.0890(17) y
    Rb O . 2_555 3.0890(17) n
    Rb O . 3_556 3.0890(17) n
    Rb O . 4_556 3.0890(17) n
    Rb O . 5_555 2.9304(12) y
    Rb O . 6_455 2.9304(12) n
    Rb O . 15_555 2.9304(12) n
    Rb O . 16_545 2.9304(12) n
    As O . . 1.6828(11) y
    As O . 2_555 1.6828(11) n
    As O . 3_555 1.6828(11) n
    As O . 4_555 1.6828(11) n
    O H . . 0.850(8) n
loop_
    _geom_angle_atom_site_label_1
    _geom_angle_atom_site_label_2
    _geom_angle_atom_site_label_3
    _geom_angle_site_symmetry_1
    _geom_angle_site_symmetry_2
    _geom_angle_site_symmetry_3
    _geom_angle
    _geom_angle_publ_flag
    O Rb O . . 2_555 52.94(3) n
    O Rb O . . 3_556 143.26(3) n
    O Rb O . . 4_556 143.26(3) n
    O Rb O . . 5_555 82.32(3) n
    O Rb O . . 6_455 133.06(3) n
    O Rb O . . 15_555 67.05(3) n
    O Rb O . . 16_545 80.84(3) n
    O As O . . 2_555 109.80(5) y
    O As O . . 3_555 109.31(5) y
    O As O . . 4_555 109.31(5) n
    O As O 2_555 . 3_555 109.31(5) n
    O As O 2_555 . 4_555 109.31(5) n
    O As O 3_555 . 4_555 109.80(5) n
loop_
    _geom_torsion_atom_site_label_1
    _geom_torsion_atom_site_label_2
    _geom_torsion_atom_site_label_3
    _geom_torsion_atom_site_label_4
    _geom_torsion_site_symmetry_1
    _geom_torsion_site_symmetry_2
    _geom_torsion_site_symmetry_3
    _geom_torsion_site_symmetry_4
    _geom_torsion
    _geom_torsion_publ_flag
    ? ? ? ? ? ? ? ? ? ?
loop_
    _geom_hbond_atom_site_label_D
    _geom_hbond_atom_site_label_H
    _geom_hbond_atom_site_label_A
    _geom_hbond_site_symmetry_D
    _geom_hbond_site_symmetry_H
    _geom_hbond_site_symmetry_A
    _geom_hbond_distance_DH
    _geom_hbond_distance_HA
    _geom_hbond_distance_DA
    _geom_hbond_angle_DHA
    _geom_hbond_publ_flag
    O H O . . 14_555 0.850(8) 1.665(6) 2.5125(13) 175(6) ?
