# Supplementary material for: RbH2AsO4
Source: Acta Crystallogr Sect E Struct Rep Online. 2013 Oct 2;69(Pt 11):i73–4. doi: 10.1107/S1600536813026676 (PMC3884234; doi:10.1107/S1600536813026676)
Supplement: Supplementary file 2 [file e-69-00i73-Isup2.hkl]

#
# h,k,l, Fc-squared, Fo-squared, sigma(Fo-squared) and status flag
#
data_I
_shelx_title                             '   '
_shelx_refln_list_code                   4
_shelx_F_calc_maximum                    272.96
_exptl_crystal_F_000                     416
_reflns_d_resolution_high                0.4997

loop_
 _symmetry_equiv_pos_as_xyz
 'x, y, z'
 '-x, -y, z'
 'y, -x, -z'
 '-y, x, -z'
 '-x+1/2, y, -z+3/4'
 'x+1/2, -y, -z+3/4'
 '-y+1/2, -x, z+3/4'
 'y+1/2, x, z+3/4'
 'x+1/2, y+1/2, z+1/2'
 '-x+1/2, -y+1/2, z+1/2'
 'y+1/2, -x+1/2, -z+1/2'
 '-y+1/2, x+1/2, -z+1/2'
 '-x, y+1/2, -z+1/4'
 'x, -y+1/2, -z+1/4'
 '-y, -x+1/2, z+1/4'
 'y, x+1/2, z+1/4'

_cell_length_a                           7.7865(9)
_cell_length_b                           7.7865(9)
_cell_length_c                           7.466(2)
_cell_angle_alpha                        90
_cell_angle_beta                         90
_cell_angle_gamma                        90

_shelx_F_squared_multiplier              1.000

loop_
 _refln_index_h
 _refln_index_k
 _refln_index_l
 _refln_F_squared_calc
 _refln_F_squared_meas
 _refln_F_squared_sigma
 _refln_observed_status
   0   0   4 13439.90 11730.00   394.41 o
   0   0   8 12490.60 11760.10   397.02 o
   0   0  12  1143.89  1156.38    37.03 o
   1   0   1   735.56   679.58     9.90 o
   1   0   3  1063.43   982.66    16.10 o
   1   0   5   190.49   185.23     5.52 o
   1   0   7    40.16    43.07     2.98 o
   1   0   9     4.97     5.04     3.21 <
   1   0  11    43.72    46.96     5.27 o
   1   0  13     7.11     9.85     5.73 <
   1   1   2 51724.80 61538.60  1391.06 o
   1   1  -2 50346.40 62955.50  1314.97 o
   1   1   6 18114.10 15822.40   703.37 o
   1   1  -6 17565.80 15231.30   617.83 o
   1   1  10  3406.20  3390.18    78.43 o
   1   1 -10  3599.83  3579.18    90.35 o
   1   1  14   652.44   621.77    24.42 o
   1   1 -14   614.96   619.69    21.43 o
   2   0   0 58450.20 74509.10  2453.15 o
   2   0   2  1129.99  1202.53    20.26 o
   2   0   4 28055.90 26097.40   420.14 o
   2   0   6   148.04   135.63     5.74 o
   2   0   8  8031.02  7788.31   142.94 o
   2   0  10    16.97     6.87     4.58 <
   2   0  12  1475.45  1499.41    29.25 o
   2   0  14     1.79     6.87     7.79 <
   2   1   1   910.06   856.46    16.24 o
   2   1  -1   646.20   663.57    14.52 o
   2   1   3   524.78   533.16     8.55 o
   2   1  -3   359.71   412.42    10.68 o
   2   1   5   153.20   139.64     5.98 o
   2   1  -5   264.39   239.26     8.73 o
   2   1   7     6.98     7.10     2.52 <
   2   1  -7    45.13    48.32     2.75 o
   2   1   9    39.65    45.80     3.21 o
   2   1  -9     9.72     9.85     3.67 <
   2   1  11    20.31    17.86     5.04 o
   2   1 -11    12.96    12.60     5.50 <
   2   1  13     5.39    -6.41     8.02 <
   2   1 -13    12.40    13.28     7.33 <
   2   2   0 41850.90 44187.60  1170.68 o
   2   2   4 27657.20 25844.90   576.84 o
   2   2  -4 27558.00 25334.90   734.18 o
   2   2   8  6821.97  6749.30   141.68 o
   2   2  -8  6976.11  7154.64   183.24 o
   2   2  12  1482.06  1522.64    45.49 o
   2   2 -12  1424.54  1563.63    58.75 o
   3   0   1  2187.44  2013.95    35.60 o
   3   0   3   736.93   785.57    13.51 o
   3   0   5   309.26   295.06     8.98 o
   3   0   7   165.97   167.74     4.59 o
   3   0   9   100.89    95.13     5.04 o
   3   0  11     2.65     4.81     5.27 <
   3   0  13     1.75    -2.75     6.64 <
   3   1   0   752.92   733.18    15.26 o
   3   1   2 37853.80 38285.20   712.98 o
   3   1  -2 37778.90 38389.20   663.92 o
   3   1   4   255.02   245.30     5.06 o
   3   1  -4   255.03   256.58     6.21 o
   3   1   6 13880.80 13102.90   328.10 o
   3   1  -6 13324.00 12695.10   391.13 o
   3   1   8    36.52    32.07     2.75 o
   3   1  -8    36.53    36.65     3.44 o
   3   1  10  3232.81  3335.24    62.66 o
   3   1 -10  3413.17  3569.55    73.64 o
   3   1  12     5.28     5.27     6.18 <
   3   1 -12     5.28    15.57     6.87 <
   3   1  14   516.45   466.83    20.25 o
   3   1 -14   481.97   469.51    14.50 o
   3   2   1  1597.63  1571.87    30.83 o
   3   2  -1  1301.43  1320.77    24.15 o
   3   2   3   738.96   751.50    11.81 o
   3   2  -3   534.67   594.95    12.56 o
   3   2   5   271.92   242.23     8.53 o
   3   2  -5   418.39   403.12    14.95 o
   3   2   7    84.75    80.51     3.44 o
   3   2  -7   143.13   152.21     4.81 o
   3   2   9    97.57   101.04     4.58 o
   3   2  -9    53.86    56.16     5.04 o
   3   2  11    14.35    17.63     5.95 <
   3   2 -11     1.63     7.56     6.64 <
   3   2  13     2.93     2.29     8.70 <
   3   2 -13    13.22     8.93     7.33 <
   3   3   2 28317.60 26943.20   638.14 o
   3   3  -2 28555.60 27630.90   658.14 o
   3   3   6 11340.70 10623.20   314.19 o
   3   3  -6 11085.00 10575.20   339.69 o
   3   3  10  2818.19  2932.49    79.75 o
   3   3 -10  2888.58  3013.76    87.92 o
   3   3  14   443.18   429.12    32.43 o
   3   3 -14   433.19   399.49    22.54 o
   4   0   0 18837.70 17542.00   486.82 o
   4   0   2    30.54    32.77     1.60 o
   4   0   4 29307.90 28328.30   655.68 o
   4   0   6     3.25     6.64     2.52 <
   4   0   8  4652.89  4620.92    83.33 o
   4   0  10     0.14    -5.72     4.81 <
   4   0  12  1474.53  1497.90    38.08 o
   4   0  14     0.00    -4.35     9.16 <
   4   1   1   201.12   183.82     4.15 o
   4   1  -1   297.88   296.15     6.67 o
   4   1   3   177.72   161.59     4.60 o
   4   1  -3   269.77   272.07     6.66 o
   4   1   5    36.65    36.87     3.89 o
   4   1  -5     6.03    11.91     3.44 o
   4   1   7   112.82   113.22     4.13 o
   4   1  -7    75.33    85.07     4.13 o
   4   1   9     7.16     4.58     3.89 <
   4   1  -9    12.70    13.97     5.04 <
   4   1  11     1.99     2.98     5.73 <
   4   1 -11    13.79     8.70     5.95 <
   4   1  13     3.38    -3.66     9.62 <
   4   1 -13     2.75     3.21     7.79 <
   4   2   0 28969.00 26303.10   509.19 o
   4   2   2   215.17   214.36     4.83 o
   4   2  -2   215.18   219.88     5.06 o
   4   2   4 18971.50 16175.30   377.07 o
   4   2  -4 18871.20 17477.50   440.65 o
   4   2   6    49.28    51.10     2.98 o
   4   2  -6    49.29    54.76     3.21 o
   4   2   8  5600.74  5530.78    94.78 o
   4   2  -8  5698.00  5845.96   109.21 o
   4   2  10     8.46    11.68     5.27 <
   4   2 -10     8.46    13.05     5.73 <
   4   2  12  1145.34  1166.55    29.85 o
   4   2 -12  1109.35  1156.76    30.56 o
   4   2  14     1.15   -10.76    11.22 <
   4   2 -14     1.15     1.60     7.33 <
   4   3   1   440.73   438.76    10.88 o
   4   3  -1   564.58   575.14    11.09 o
   4   3   3   292.36   262.58     6.22 o
   4   3  -3   403.16   436.30    11.51 o
   4   3   5   173.57   161.47     4.13 o
   4   3  -5   120.33   114.53     4.59 o
   4   3   7    95.01    90.27     3.21 o
   4   3  -7    47.97    48.83     3.90 o
   4   3   9     5.88     1.83     5.27 <
   4   3  -9    20.67    21.30     4.81 o
   4   3  11    17.72    19.24     7.56 <
   4   3 -11    32.45    37.10     6.64 o
   4   3  13     9.24    -1.15    10.53 <
   4   3 -13     6.03     9.62     8.70 <
   4   4   0 27532.40 27658.40   744.82 o
   4   4   4 10813.50  9911.87   274.34 o
   4   4  -4 10847.10 10597.50   516.31 o
   4   4   8  5398.54  5356.24   151.64 o
   4   4  -8  5369.22  5529.76   145.90 o
   4   4  12   770.07   816.51    42.22 o
   4   4 -12   783.24   839.24    38.99 o
   5   0   1    14.86    15.12     1.60 o
   5   0   3     3.84     4.58     1.83 <
   5   0   5    15.60    15.12     2.98 o
   5   0   7     4.69     4.58     3.21 <
   5   0   9     1.77    -0.92     4.58 <
   5   0  11     3.31    -0.92     6.64 <
   5   0  13     4.96     9.62     7.79 <
   5   1   0   464.42   494.07    12.71 o
   5   1   2 22916.20 20843.00   453.73 o
   5   1  -2 22735.50 22109.70   535.04 o
   5   1   4   189.59   191.75     6.20 o
   5   1  -4   189.59   207.13     6.66 o
   5   1   6  9065.85  8647.17   157.43 o
   5   1  -6  9205.62  9017.01   168.81 o
   5   1   8    31.96    27.03     3.67 o
   5   1  -8    31.95    27.03     4.81 o
   5   1  10  2578.96  2523.68    53.22 o
   5   1 -10  2529.91  2624.28    54.88 o
   5   1  12     4.24     6.87     7.56 <
   5   1 -12     4.24     8.70     7.10 <
   5   1  14   364.93   336.49    14.25 o
   5   1 -14   376.37   355.07    12.87 o
   5   2   1    84.43    87.07     3.44 o
   5   2  -1    30.24    37.38     2.06 o
   5   2   3    87.50    81.79     3.21 o
   5   2  -3    32.53    37.38     2.52 o
   5   2   5     1.50    -0.69     2.29 <
   5   2  -5    18.23    18.55     3.21 o
   5   2   7     7.65     4.12     2.98 <
   5   2  -7    32.28    36.64     3.21 o
   5   2   9     3.23     1.60     4.35 <
   5   2  -9     2.02    12.37     5.27 <
   5   2  11    10.57     7.79     7.56 <
   5   2 -11     2.90    -2.98     7.10 <
   5   2  13     2.61     5.95    10.53 <
   5   2 -13     1.72     5.73     8.93 <
   5   3   0   553.02   545.03    12.71 o
   5   3   2 18491.30 16921.90   368.73 o
   5   3  -2 17885.30 18797.10   467.01 o
   5   3   4   254.14   242.19     6.89 o
   5   3  -4   254.14   263.10     6.66 o
   5   3   6  8223.11  7862.79   140.62 o
   5   3  -6  8621.40  8544.69   157.95 o
   5   3   8    49.42    46.74     4.58 o
   5   3  -8    49.42    54.99     4.58 o
   5   3  10  2069.16  2122.50    46.16 o
   5   3 -10  1930.36  2059.42    47.39 o
   5   3  12     6.72     8.93     8.93 <
   5   3 -12     6.72     4.81     9.39 <
   5   4   1     6.39     9.62     2.29 o
   5   4  -1    32.99    40.77     3.21 o
   5   4   3     2.23     4.12     2.98 <
   5   4  -3    10.68    15.11     2.29 o
   5   4   5    41.19    41.69     3.21 o
   5   4  -5    17.38    18.56     3.21 o
   5   4   7     0.96    -1.15     4.12 <
   5   4  -7     2.60     1.37     4.12 <
   5   4   9    10.36    13.06     6.64 <
   5   4  -9    21.96    21.07     5.50 o
   5   4  11     4.35     4.35     8.24 <
   5   4 -11     2.37     9.16     7.79 <
   5   4  13     4.30    -4.58    10.99 <
   5   4 -13     0.59     6.87    11.68 <
   5   5   2 12434.50 11926.60   378.67 o
   5   5  -2 11997.70 12329.60   373.42 o
   5   5   6  6183.56  5897.92   169.91 o
   5   5  -6  6421.60  6425.34   188.24 o
   5   5  10  1443.37  1446.93    54.74 o
   5   5 -10  1372.10  1494.77    54.78 o
   6   0   0 18763.20 19531.20   661.94 o
   6   0   2  1190.87  1159.22    28.68 o
   6   0   4 12867.70 12772.10   241.36 o
   6   0   6   335.97   328.46     7.59 o
   6   0   8  4149.15  4101.69    82.20 o
   6   0  10    61.72    57.97     6.42 o
   6   0  12   852.48   833.22    23.09 o
   6   1   1    95.32    86.05     3.44 o
   6   1  -1   128.49   141.74     5.96 o
   6   1   3   110.19   100.04     3.67 o
   6   1  -3   142.74   150.00     4.36 o
   6   1   5    63.24    73.09     2.98 o
   6   1  -5    50.97    58.67     2.75 o
   6   1   7    38.62    37.34     3.44 o
   6   1  -7    23.54    24.05     4.81 o
   6   1   9    18.76    17.18     5.27 o
   6   1  -9    20.91    22.45     6.64 o
   6   1  11     0.23     3.66     6.87 <
   6   1 -11     4.99     9.62     6.64 <
   6   1  13     0.94    -2.52     9.39 <
   6   1 -13     0.90   -10.99     8.01 <
   6   2   0 21028.40 20067.50   478.39 o
   6   2   2     4.15     0.46     2.06 <
   6   2  -2     4.15     4.35     1.83 <
   6   2   4  9609.85  9187.23   158.79 o
   6   2  -4  9667.83  9807.56   174.59 o
   6   2   6    10.41    11.68     2.98 o
   6   2  -6    10.41    14.89     2.98 o
   6   2   8  4484.67  4410.13    81.19 o
   6   2  -8  4435.65  4565.63    93.42 o
   6   2  10     5.26    -0.23     5.95 <
   6   2 -10     5.26     8.02     7.33 <
   6   2  12   691.41   693.09    20.52 o
   6   2 -12   711.60   728.92    21.21 o
   6   3   1   370.23   382.88    10.14 o
   6   3  -1   419.18   472.62    11.51 o
   6   3   3   174.48   171.31     4.82 o
   6   3  -3   214.61   226.99     5.28 o
   6   3   5   117.00   106.14     3.67 o
   6   3  -5    90.82    92.87     4.13 o
   6   3   7    70.56    68.74     4.58 o
   6   3  -7    54.35    49.50     4.35 o
   6   3   9    12.93     9.16     5.50 <
   6   3  -9    21.21    25.88     5.95 o
   6   3  11    14.86    10.54     9.39 <
   6   3 -11    18.96    24.05     8.93 <
   6   3  13     5.12    -3.21    10.53 <
   6   3 -13     3.42     1.60    10.31 <
   6   4   0 13868.00 14014.20   280.67 o
   6   4   2   335.38   330.72     8.51 o
   6   4  -2   335.38   353.71     7.59 o
   6   4   4  8478.21  8237.60   149.17 o
   6   4  -4  8593.03  8762.32   171.56 o
   6   4   6   116.38   118.99     5.27 o
   6   4  -6   116.38   122.66     4.59 o
   6   4   8  3220.76  3277.46    72.15 o
   6   4  -8  3121.71  3248.21    62.54 o
   6   4  10    24.13    20.61     8.02 <
   6   4 -10    24.13    22.68     7.33 o
   6   4  12   641.41   654.19    22.82 o
   6   4 -12   680.66   715.93    25.12 o
   6   5   1     7.33     5.73     2.52 <
   6   5  -1    21.90    23.36     2.29 o
   6   5   3    11.34    13.74     3.21 o
   6   5  -3    19.66    22.67     2.98 o
   6   5   5    16.50    19.01     4.12 o
   6   5  -5     6.28     2.29     3.66 <
   6   5   7     1.78     5.27     5.04 <
   6   5  -7     0.58     0.23     5.04 <
   6   5   9     0.49    -3.21     7.56 <
   6   5  -9     4.36    -1.83     6.18 <
   6   5  11     1.20    -3.43     9.62 <
   6   5 -11     0.48     4.12     8.70 <
   6   6   0  5369.76  5468.36   124.60 o
   6   6   4  8462.51  8598.12   260.53 o
   6   6  -4  8471.94  8708.21   191.58 o
   6   6   8  1434.56  1488.25    49.66 o
   6   6  -8  1428.48  1483.93    43.40 o
   6   6  12   663.03   634.06    31.35 o
   6   6 -12   663.53   669.32    34.80 o
   7   0   1   312.17   314.38     9.89 o
   7   0   3    77.11    65.56     2.75 o
   7   0   5   109.94   121.52     3.67 o
   7   0   7    18.74    23.36     4.12 o
   7   0   9    30.33    20.39     6.18 o
   7   0  11     3.72     6.18     7.33 <
   7   0  13     8.00     8.02     8.02 <
   7   1   0   161.18   175.57     5.51 o
   7   1   2 12491.80 12032.30   213.65 o
   7   1  -2 12290.00 12065.40   243.85 o
   7   1   4   100.39   101.11     3.21 o
   7   1  -4   100.39   109.13     3.21 o
   7   1   6  5915.72  5607.64    97.04 o
   7   1  -6  6032.94  6291.75   109.55 o
   7   1   8    35.18    37.34     5.04 o
   7   1  -8    35.18    41.23     6.41 o
   7   1  10  1530.28  1458.75    30.88 o
   7   1 -10  1491.93  1489.24    31.59 o
   7   1  12     8.59     6.41     8.70 <
   7   1 -12     8.59    16.72     7.79 <
   7   2   1   141.20   135.45     3.67 o
   7   2  -1   192.70   195.93     5.51 o
   7   2   3    43.59    39.43     2.52 o
   7   2  -3    79.95    75.61     2.98 o
   7   2   5    81.12    83.17     3.21 o
   7   2  -5    45.54    51.80     2.98 o
   7   2   7    28.03    30.00     4.35 o
   7   2  -7    13.86    14.43     4.12 o
   7   2   9    11.63     8.02     5.73 <
   7   2  -9    26.86    32.29     7.10 o
   7   2  11     2.74   -10.76     8.24 <
   7   2 -11     6.62     2.98     7.56 <
   7   2  13     6.19    -4.35    11.45 <
   7   2 -13     1.80    -8.02     8.24 <
   7   3   0    61.52    59.81     2.75 o
   7   3   2 10157.70  9940.15   158.15 o
   7   3  -2 10320.40 10297.30   176.57 o
   7   3   4    39.77    41.24     2.75 o
   7   3  -4    39.78    47.88     2.52 o
   7   3   6  5338.10  5210.68   102.40 o
   7   3  -6  5233.27  5450.94   108.06 o
   7   3   8    14.72    13.97     5.04 <
   7   3  -8    14.72    11.68     5.50 <
   7   3  10  1226.72  1276.92    33.14 o
   7   3 -10  1270.75  1358.64    32.66 o
   7   3  12     3.73     3.21    10.08 <
   7   3 -12     3.73     8.70     8.70 <
   7   4   1    61.81    65.52     2.75 o
   7   4  -1    37.11    39.42     2.75 o
   7   4   3    91.84   100.38     3.44 o
   7   4  -3    67.60    74.50     2.98 o
   7   4   5    66.14    60.50     4.58 o
   7   4  -5    79.33    78.37     3.90 o
   7   4   7     9.29    11.45     5.50 <
   7   4  -7    22.61    23.36     4.58 o
   7   4   9    19.88    21.99     7.10 o
   7   4  -9    15.23    12.60     6.41 <
   7   4  11     6.44     6.41    10.08 <
   7   4 -11     1.67    10.76     9.85 <
   7   5   0    43.55    47.43     2.52 o
   7   5   2  7402.43  7578.03   123.15 o
   7   5  -2  7760.46  8178.52   137.98 o
   7   5   4    30.14    30.01     3.67 o
   7   5  -4    30.14    38.48     3.89 o
   7   5   6  3731.27  3765.92    81.43 o
   7   5  -6  3508.99  3709.73    81.13 o
   7   5   8    11.93    19.70     6.64 <
   7   5  -8    11.93    17.86     6.41 <
   7   5  10  1039.94  1050.36    29.63 o
   7   5 -10  1126.19  1202.84    28.91 o
   7   5  12     2.96   -13.28    11.68 <
   7   5 -12     2.96     8.70    10.99 <
   7   6   1    38.62    41.23     3.21 o
   7   6  -1    30.05    33.22     2.98 o
   7   6   3   130.59   126.79     5.27 o
   7   6  -3   124.31   125.43     4.59 o
   7   6   5    58.82    56.83     5.73 o
   7   6  -5    65.64    58.43     4.81 o
   7   6   7    17.05    24.28     6.18 o
   7   6  -7    19.79    20.61     6.18 o
   7   6   9     7.34    12.82     9.16 <
   7   6  -9     3.79     9.85     6.87 <
   7   6  11    11.07     8.02    10.31 <
   7   6 -11    10.34    16.03     8.70 <
   7   7   2  4998.69  5167.97   134.21 o
   7   7  -2  4751.20  5077.21   113.88 o
   7   7   6  2007.64  2162.31    63.55 o
   7   7  -6  2157.47  2198.95    66.26 o
   7   7  10   879.30   899.08    38.55 o
   7   7 -10   823.95   921.49    36.49 o
   8   0   0  9878.30  9484.94   267.96 o
   8   0   2    24.72    24.51     2.75 o
   8   0   4  7099.20  7039.17   108.87 o
   8   0   6     6.12    -0.46     4.35 <
   8   0   8  2416.76  2387.16    46.84 o
   8   0  10     0.40    -4.58     6.87 <
   8   0  12   562.57   521.30    15.89 o
   8   1   1    56.64    62.31     2.29 o
   8   1  -1    28.52    29.79     2.75 o
   8   1   3    58.76    59.56     2.52 o
   8   1  -3    32.61    31.85     2.29 o
   8   1   5    30.02    29.78     2.98 o
   8   1  -5    45.84    48.10     3.67 o
   8   1   7    12.73     9.16     4.81 <
   8   1  -7    26.69    28.63     5.73 o
   8   1   9    10.92     4.81     6.18 <
   8   1  -9     5.21     5.95     5.95 <
   8   1  11     8.18     5.95     7.33 <
   8   1 -11     3.09     2.98     7.10 <
   8   2   0  9643.59  9621.34   159.32 o
   8   2   2     0.89     1.83     2.06 <
   8   2  -2     0.89     2.75     2.75 <
   8   2   4  6188.88  6013.69    87.78 o
   8   2  -4  6200.04  6419.87    94.60 o
   8   2   6     2.67    -0.23     4.12 <
   8   2  -6     2.67     5.95     4.58 <
   8   2   8  2353.33  2337.04    49.38 o
   8   2  -8  2344.35  2468.78    50.09 o
   8   2  10     1.89     2.52     6.87 <
   8   2 -10     1.89    -2.98     8.24 <
   8   2  12   510.82   489.07    17.49 o
   8   2 -12   513.90   472.71    15.19 o
   8   3   1   168.35   164.20     3.44 o
   8   3  -1   128.06   126.87     3.44 o
   8   3   3   125.34   123.09     3.44 o
   8   3  -3    87.73    83.70     3.21 o
   8   3   5    37.30    30.93     4.12 o
   8   3  -5    61.13    64.60     4.12 o
   8   3   7    38.76    38.03     5.96 o
   8   3  -7    59.44    52.00     5.50 o
   8   3   9    17.96     8.02     7.10 <
   8   3  -9     8.89     7.56     6.64 <
   8   3  11    15.55     3.44    10.31 <
   8   3 -11     7.95    -0.46     8.93 <
   8   4   0  7567.23  7601.53   109.43 o
   8   4   2     7.86     3.89     2.52 <
   8   4  -2     7.86     4.81     2.52 <
   8   4   4  4866.93  4826.16    81.86 o
   8   4  -4  4837.48  4854.97    88.12 o
   8   4   6     3.40    13.51     5.73 <
   8   4  -6     3.40     2.29     4.58 <
   8   4   8  1887.54  1914.31    46.86 o
   8   4  -8  1915.61  1960.42    40.32 o
   8   4  10     1.07    -1.37     8.70 <
   8   4 -10     1.07    -5.27     8.01 <
   8   4  12   434.35   439.19    18.40 o
   8   4 -12   421.58   422.46    18.63 o
   8   5   1    35.19    35.96     3.21 o
   8   5  -1    26.22    24.51     2.98 o
   8   5   3    21.82    23.82     3.89 o
   8   5  -3    16.05    13.97     4.35 o
   8   5   5     5.69     8.24     5.27 <
   8   5  -5    13.20    12.37     4.58 <
   8   5   7     0.15     3.66     6.41 <
   8   5  -7     2.05     0.23     5.72 <
   8   5   9    11.40    12.82     8.02 <
   8   5  -9     7.54     5.27     8.24 <
   8   5  11     4.63   -21.30    10.31 <
   8   5 -11     4.43     6.64    10.31 <
   8   6   0  4453.72  4647.30    79.38 o
   8   6   2     0.14    -1.83     4.58 <
   8   6  -2     0.14     0.92     4.12 <
   8   6   4  3741.78  3865.00    73.01 o
   8   6  -4  3683.17  3777.29    69.49 o
   8   6   6     0.66     8.93     5.95 <
   8   6  -6     0.66    -0.69     5.95 <
   8   6   8  1222.06  1286.98    31.52 o
   8   6  -8  1276.67  1293.74    29.88 o
   8   6  10     0.56     5.72    10.08 <
   8   6 -10     0.56    -2.29     8.93 <
   8   7   1    25.01    21.99     4.81 o
   8   7  -1    32.11    30.92     4.35 o
   8   7   3    58.93    54.08     5.50 o
   8   7  -3    66.30    63.01     4.58 o
   8   7   5    21.03    19.47     5.73 o
   8   7  -5    16.59    25.65     5.73 o
   8   7   7    17.99    23.82     7.10 o
   8   7  -7    12.99    24.05     7.10 o
   8   7   9     6.00     8.70     9.85 <
   8   7  -9     7.91    11.68     8.02 <
   8   8   0  2639.41  2826.67    68.30 o
   8   8   4  2202.87  2211.69    64.75 o
   8   8  -4  2224.41  2243.97    51.42 o
   8   8   8   828.35   800.12    35.31 o
   8   8  -8   807.10   813.20    30.24 o
   9   0   1    14.08    14.89     2.75 o
   9   0   3   102.24   109.58     4.13 o
   9   0   5    41.56    32.99     4.12 o
   9   0   7    17.88     8.70     5.50 <
   9   0   9     3.01    12.37     6.64 <
   9   0  11    11.98    -3.21     7.33 <
   9   1   0   136.64   135.31     3.67 o
   9   1   2  6440.41  6397.36    86.34 o
   9   1  -2  6264.27  6396.55    99.70 o
   9   1   4    86.04    80.91     3.90 o
   9   1  -4    86.04    88.93     3.90 o
   9   1   6  3119.80  3053.59    59.94 o
   9   1  -6  3221.36  3455.22    67.67 o
   9   1   8    26.50    28.86     5.96 o
   9   1  -8    26.50    14.43     6.87 <
   9   1  10   926.51   882.26    20.79 o
   9   1 -10   891.47   863.14    21.72 o
   9   1  12     4.68   -12.60    10.53 <
   9   1 -12     4.68    -2.29     8.02 <
   9   2   1    56.87    54.78     2.75 o
   9   2  -1    81.62    80.88     3.44 o
   9   2   3    96.90    94.69     4.13 o
   9   2  -3   123.38   118.74     4.13 o
   9   2   5    46.94    40.09     4.12 o
   9   2  -5    34.98    28.18     3.89 o
   9   2   7    51.20    50.40     6.41 o
   9   2  -7    35.05    21.54     6.64 o
   9   2   9     1.57    -4.58     7.56 <
   9   2  -9     4.60    -4.12     8.24 <
   9   2  11    10.31     3.21     9.16 <
   9   2 -11    16.61    -5.73     7.56 <
   9   3   0    80.14    76.32     3.90 o
   9   3   2  5288.61  5401.34    85.52 o
   9   3  -2  5453.20  5493.96    88.03 o
   9   3   4    50.58    52.47     4.81 o
   9   3  -4    50.58    51.78     3.67 o
   9   3   6  2851.61  2810.05    57.79 o
   9   3  -6  2755.12  2971.09    63.49 o
   9   3   8    15.13    16.26     7.79 <
   9   3  -8    15.13    12.14     7.10 <
   9   3  10   754.71   749.22    23.77 o
   9   3 -10   788.80   797.64    27.45 o
   9   4   1    94.90    92.59     3.90 o
   9   4  -1    82.10    82.29     3.67 o
   9   4   3    16.98    12.60     4.12 o
   9   4  -3     9.39     6.41     3.44 <
   9   4   5    25.84    20.85     5.27 o
   9   4  -5    37.54    36.19     5.04 o
   9   4   7    21.65    14.43     7.33 <
   9   4  -7    23.93    10.54     6.18 <
   9   4   9    24.42    22.22     8.25 <
   9   4  -9    17.88    12.60     7.79 <
   9   4  11     0.89     2.52    11.22 <
   9   4 -11     0.68    -9.39    11.22 <
   9   5   0    27.06    28.40     3.89 o
   9   5   2  3919.43  4049.98    73.71 o
   9   5  -2  4305.63  4503.16    69.63 o
   9   5   4    19.12    23.36     5.27 o
   9   5  -4    19.12    13.51     5.95 <
   9   5   6  2119.39  2142.19    49.41 o
   9   5  -6  1900.93  1999.65    49.98 o
   9   5   8     7.53     7.33     7.79 <
   9   5  -8     7.53   -14.89     8.93 <
   9   5  10   629.21   608.44    21.44 o
   9   5 -10   699.99   692.82    23.50 o
   9   6   1    93.66    83.20     5.04 o
   9   6  -1    89.15    81.14     5.27 o
   9   6   3    12.35     3.44     5.27 <
   9   6  -3     8.49    11.91     5.04 <
   9   6   5     9.02     8.02     5.73 <
   9   6  -5    12.17     9.85     5.27 <
   9   6   7    22.62    28.17     7.79 o
   9   6  -7    24.61    17.87     6.64 <
   9   6   9    23.77    24.05     8.70 <
   9   6  -9    22.46     8.02     9.85 <
   9   7   0     0.06    -5.04     5.04 <
   9   7   2  2689.94  2776.75    55.31 o
   9   7  -2  2508.02  2653.06    49.54 o
   9   7   4     0.12    -5.27     5.72 <
   9   7  -4     0.12    -2.75     5.27 <
   9   7   6  1281.26  1330.45    32.48 o
   9   7  -6  1399.24  1383.45    31.29 o
   9   7   8     0.17    11.68     8.24 <
   9   7  -8     0.17     8.24     7.79 <
   9   7  10   470.84   476.67    19.09 o
   9   7 -10   421.57   401.67    16.79 o
   9   8   1    50.91    39.64     6.19 o
   9   8  -1    51.53    49.03     5.50 o
   9   8   3    26.30    21.07     6.41 o
   9   8  -3    26.88    23.59     5.27 o
   9   8   5    36.43    34.36     6.87 o
   9   8  -5    35.41    25.89     6.64 o
   9   8   7    14.07    27.94     8.93 o
   9   8  -7    13.55    18.32     7.79 <
   9   8   9    16.73    20.16    10.54 <
   9   8  -9    17.82    26.34     9.62 <
   9   9   2  1592.07  1521.72    38.97 o
   9   9  -2  1374.80  1393.95    37.89 o
   9   9   6   822.28   820.60    29.12 o
   9   9  -6   946.12   868.34    27.47 o
  10   0   0  4603.06  4724.70   128.81 o
  10   0   2   196.52   196.86     5.74 o
  10   0   4  3620.19  3856.20    60.88 o
  10   0   6    94.91   104.97     4.81 o
  10   0   8  1257.01  1240.17    31.98 o
  10   0  10    26.18    -1.60     7.56 <
  10   1   1    55.52    47.20     4.81 o
  10   1  -1    58.14    66.67     3.90 o
  10   1   3     0.75    -6.87     3.43 <
  10   1  -3     0.80     7.56     4.35 <
  10   1   5     8.20     2.98     4.35 <
  10   1  -5     4.35     2.06     4.35 <
  10   1   7     6.67     0.23     6.18 <
  10   1  -7     7.62     3.21     5.95 <
  10   1   9    16.77     7.33     7.33 <
  10   1  -9    19.53    14.89     7.33 <
  10   1  11     1.22   -10.53    11.22 <
  10   1 -11     0.62    -6.18     8.93 <
  10   2   0  3753.38  3848.36    56.27 o
  10   2   2     3.71     2.29     3.21 <
  10   2  -2     3.71    -3.44     3.89 <
  10   2   4  3757.73  3805.24    61.66 o
  10   2  -4  3757.36  4046.67    64.74 o
  10   2   6    10.57    17.63     6.41 <
  10   2  -6    10.57     4.81     5.27 <
  10   2   8  1043.66  1050.18    26.60 o
  10   2  -8  1044.09  1062.43    25.44 o
  10   2  10     6.93    -2.75    10.99 <
  10   2 -10     6.93    -3.89     7.79 <
  10   3   1     5.29     8.47     3.66 <
  10   3  -1     7.84     6.41     4.12 <
  10   3   3    73.81    68.52     4.58 o
  10   3  -3    75.17    71.27     5.27 o
  10   3   5    52.04    55.21     6.19 o
  10   3  -5    48.99    52.01     5.04 o
  10   3   7     3.63     2.29     7.56 <
  10   3  -7     2.94    -5.50     7.10 <
  10   3   9     2.94    12.82     8.93 <
  10   3  -9     5.16    -4.58     8.93 <
  10   3  11     8.23     3.21    10.99 <
  10   3 -11     8.64    -4.35    11.45 <
  10   4   0  3616.11  3775.80    63.25 o
  10   4   2    62.83    66.68     5.04 o
  10   4  -2    62.83    67.82     5.27 o
  10   4   4  2572.99  2614.59    55.55 o
  10   4  -4  2516.46  2606.36    44.56 o
  10   4   6    33.37    35.51     8.48 o
  10   4  -6    33.37    27.95     6.87 o
  10   4   8   999.36   983.02    28.68 o
  10   4  -8  1050.24  1023.93    25.66 o
  10   4  10    10.35     3.21     9.85 <
  10   4 -10    10.35     9.62    10.99 <
  10   5   1    21.39    19.70     4.58 o
  10   5  -1    20.90    15.57     4.12 o
  10   5   3     4.50    13.74     6.18 <
  10   5  -3     5.22     4.58     5.04 <
  10   5   5     9.91     8.24     6.64 <
  10   5  -5    10.98    11.68     6.64 <
  10   5   7    16.34    21.76     8.47 <
  10   5  -7    14.99     8.25     8.25 <
  10   5   9     2.67     0.46     8.93 <
  10   5  -9     1.88   -10.53     9.62 <
  10   6   0  3602.62  3777.05    62.02 o
  10   6   2     2.83     4.12     5.50 <
  10   6  -2     2.83    -2.52     5.50 <
  10   6   4  1167.20  1253.59    29.63 o
  10   6  -4  1143.98  1209.87    25.70 o
  10   6   6     3.10     3.89     8.24 <
  10   6  -6     3.10     6.18     7.10 <
  10   6   8  1043.02  1081.81    28.69 o
  10   6  -8  1062.16  1025.17    26.83 o
  10   7   1    55.96    60.03     6.87 o
  10   7  -1    55.99    54.99     6.42 o
  10   7   3     1.32    -5.95     6.41 <
  10   7  -3     1.31     8.47     5.72 <
  10   7   5     2.55    -5.04     7.56 <
  10   7  -5     2.62     5.27     5.95 <
  10   7   7    34.98    35.28     8.70 o
  10   7  -7    35.08    28.41     7.79 o
  10   7   9     7.67    15.57     9.85 <
  10   7  -9     7.54    -6.87     8.93 <
  10   8   0  1648.14  1735.56    36.28 o
  10   8   2     1.48     0.00     7.10 <
  10   8  -2     1.48     0.46     6.18 <
  10   8   4  1032.30  1022.56    24.06 o
  10   8  -4  1076.96  1073.47    23.36 o
  10   8   6     0.56     2.52     8.47 <
  10   8  -6     0.56    -0.92     7.56 <
  10   8   8   535.05   512.44    18.41 o
  10   8  -8   492.47   484.57    15.42 o
  10   9   1     1.61     3.44     7.56 <
  10   9  -1     1.88     8.24     6.87 <
  10   9   3    39.37    25.89     6.87 o
  10   9  -3    40.45    36.42     6.41 o
  10   9   5    33.16    18.78     8.02 <
  10   9  -5    33.41    36.88     8.02 o
  10   9   7     4.75     9.62     9.62 <
  10   9  -7     3.80     5.73     8.47 <
  10  10   0   568.97   566.66    21.64 o
  10  10   4   904.16   884.50    37.20 o
  10  10  -4   924.39   916.90    29.57 o
  11   0   1     0.78    -3.89     5.27 <
  11   0   3    30.46    32.07     5.04 o
  11   0   5    28.44    29.09     4.58 o
  11   0   7     1.86   -14.66     6.64 <
  11   0   9     0.06    -6.87     7.56 <
  11   1   0     6.95     9.62     5.27 <
  11   1   2  3106.65  3109.59    56.96 o
  11   1  -2  2956.45  2963.15    49.97 o
  11   1   4     9.09    12.60     5.04 <
  11   1  -4     9.09     9.85     5.04 <
  11   1   6  1416.33  1449.22    29.50 o
  11   1  -6  1506.42  1627.14    31.33 o
  11   1   8     8.02    -4.12     7.33 <
  11   1  -8     8.02     0.69     7.33 <
  11   1  10   551.68   588.98    23.48 o
  11   1 -10   518.91   480.04    15.43 o
  11   2   1     6.38     0.23     5.04 <
  11   2  -1     7.27     8.93     4.12 <
  11   2   3    22.39    14.89     4.81 o
  11   2  -3    23.21    19.24     5.27 o
  11   2   5    15.42    10.76     5.73 <
  11   2  -5    14.95     8.47     5.04 <
  11   2   7     2.89    -2.75     7.33 <
  11   2  -7     2.56    -3.66     6.64 <
  11   2   9     1.49    -0.23     9.39 <
  11   2  -9     1.57    -4.12     7.79 <
  11   3   0    26.51    27.26     4.35 o
  11   3   2  2721.88  2724.33    43.35 o
  11   3  -2  2492.98  2556.85    43.92 o
  11   3   4    21.17    13.28     5.27 <
  11   3  -4    21.17    17.41     6.18 <
  11   3   6  1280.55  1329.79    35.04 o
  11   3  -6  1420.49  1433.73    35.69 o
  11   3   8    10.89    10.31    12.60 <
  11   3  -8    10.89     3.66     8.47 <
  11   3  10   475.30   401.49    20.47 o
  11   3 -10   422.43   414.34    17.02 o
  11   4   1    27.60    26.57     5.04 o
  11   4  -1    27.55    26.11     5.04 o
  11   4   3     9.43     7.33     5.73 <
  11   4  -3     9.33     0.92     5.73 <
  11   4   5     1.99    -4.58     8.02 <
  11   4  -5     2.00     2.75     5.73 <
  11   4   7     5.12    13.05    10.31 <
  11   4  -7     5.26    -5.27     7.56 <
  11   4   9     9.19     5.04     9.62 <
  11   4  -9     9.24    -1.60    10.31 <
  11   5   0     6.03     1.83     6.41 <
  11   5   2  1897.43  1983.49    36.12 o
  11   5  -2  1874.80  1954.78    39.86 o
  11   5   4     7.09    10.08     7.79 <
  11   5  -4     7.09     2.75     7.33 <
  11   5   6  1097.39  1083.63    31.71 o
  11   5  -6  1118.59  1210.92    31.24 o
  11   5   8     5.87     8.24    13.05 <
  11   5  -8     5.87    -4.35     9.85 <
  11   6   1    39.73    35.97     6.19 o
  11   6  -1    39.99    35.28     5.96 o
  11   6   3     3.73     3.21     7.79 <
  11   6  -3     3.97     3.21     6.64 <
  11   6   5     2.95    19.69     8.93 <
  11   6  -5     2.91     1.83     6.41 <
  11   6   7    14.69    32.75    10.31 o
  11   6  -7    14.66    16.95     8.25 <
  11   7   0     8.15    13.28     6.64 <
  11   7   2  1183.63  1251.72    30.83 o
  11   7  -2  1289.50  1353.76    27.56 o
  11   7   4     6.85     8.93     7.56 <
  11   7  -4     6.85    11.22     6.87 <
  11   7   6   855.74   845.05    23.77 o
  11   7  -6   792.64   791.29    20.32 o
  11   7   8     3.83    16.49    11.68 <
  11   7  -8     3.83    -6.87    11.45 <
  11   8   1    25.81    12.37     7.56 <
  11   8  -1    25.28    16.95     7.10 <
  11   8   3     5.76     5.50     8.02 <
  11   8  -3     5.38     8.02     6.64 <
  11   8   5    11.32     2.75     8.24 <
  11   8  -5    11.65     4.12     7.33 <
  11   8   7    15.48    20.38     9.62 <
  11   8  -7    15.60    15.57     8.47 <
  11   9   0    17.65     3.66     8.25 <
  11   9   2   746.09   740.82    19.39 o
  11   9  -2   805.18   819.05    19.61 o
  11   9   4    12.73     2.75     8.02 <
  11   9  -4    12.73    14.43     7.33 <
  11   9   6   475.07   402.44    19.78 o
  11   9  -6   431.15   384.67    19.56 o
  11  10   1    13.30    20.84     7.79 <
  11  10  -1    12.32     8.70     7.56 <
  11  10   3    22.56    16.95     8.25 <
  11  10  -3    21.46    22.22     7.10 o
  12   0   0  2976.26  3154.20    94.38 o
  12   0   2     4.75     1.15     6.87 <
  12   0   4  1074.49  1094.59    24.29 o
  12   0   6     1.32     8.24     6.41 <
  12   0   8   900.38   864.88    24.02 o
  12   1   1    59.68    48.80     6.64 o
  12   1  -1    59.97    43.76     6.64 o
  12   1   3     5.74     5.50     5.95 <
  12   1  -3     6.00    12.82     5.95 <
  12   1   5     7.10     6.64     6.41 <
  12   1  -5     6.60     4.35     6.64 <
  12   1   7    11.29     6.18     8.47 <
  12   1  -7    11.07     3.89     5.95 <
  12   1   9    18.67     3.44    10.54 <
  12   1  -9    19.21     7.33     9.39 <
  12   2   0  1958.46  1975.68    42.68 o
  12   2   2     6.96     5.04     6.41 <
  12   2  -2     6.96    13.74     5.73 <
  12   2   4  1482.29  1510.96    30.67 o
  12   2  -4  1534.22  1567.12    32.74 o
  12   2   6     4.80     0.92     7.79 <
  12   2  -6     4.80     8.47     7.79 <
  12   2   8   633.88   641.63    21.65 o
  12   2  -8   585.57   602.30    20.74 o
  12   3   1    21.91    19.93     5.96 o
  12   3  -1    21.18    20.84     6.18 o
  12   3   3    79.73    66.46     5.96 o
  12   3  -3    79.24    67.83     7.79 o
  12   3   5    61.23    69.66     8.71 o
  12   3  -5    61.40    65.30     8.71 o
  12   3   7     7.57     4.12     9.16 <
  12   3  -7     7.46    10.99     8.24 <
  12   3   9     4.35     2.75    13.51 <
  12   3  -9     4.61   -10.31    11.22 <
  12   4   0  1221.89  1238.77    28.03 o
  12   4   2     3.40     1.37     7.33 <
  12   4  -2     3.40    12.60     6.64 <
  12   4   4  1548.97  1420.91    40.67 o
  12   4  -4  1564.75  1533.16    33.46 o
  12   4   6     4.02     9.39    10.08 <
  12   4  -6     4.02    -0.23    11.91 <
  12   4   8   396.66   372.82    16.09 o
  12   4  -8   381.05   403.91    16.78 o
  12   5   1    19.21    21.53     8.02 <
  12   5  -1    18.24    22.22     7.33 o
  12   5   3    13.07    16.03     7.56 <
  12   5  -3    11.96    19.93     8.02 <
  12   5   5    15.10    23.82     9.16 <
  12   5  -5    15.42    21.30    10.31 <
  12   5   7    16.93     8.47    10.76 <
  12   5  -7    17.43     7.10     8.02 <
  12   6   0  1267.59  1293.23    33.84 o
  12   6   2    28.83    25.88     7.56 o
  12   6  -2    28.83    28.40     8.70 o
  12   6   4   822.24   859.99    23.54 o
  12   6  -4   819.97   824.23    23.31 o
  12   6   6    17.97    26.57     9.85 <
  12   6  -6    17.97    28.40     8.93 o
  12   7   1    58.07    58.43     8.71 o
  12   7  -1    60.52    74.92     9.85 o
  12   7   3     3.91    -2.52     8.47 <
  12   7  -3     6.40    -4.81     8.47 <
  12   7   5     3.97     5.95     9.62 <
  12   7  -5     2.60     8.02     8.02 <
  12   8   0   812.36   790.50    22.16 o
  12   8   2     0.80    -2.75     8.70 <
  12   8  -2     0.80     1.37     8.47 <
  12   8   4   547.91   523.95    17.27 o
  12   8  -4   540.01   498.44    16.12 o
  12   9   1     9.76    12.14     8.70 <
  12   9  -1    14.56    21.53     9.16 <
  12   9   3    37.81    27.26     8.71 o
  12   9  -3    42.11    29.55     8.02 o
  13   0   1    72.19    65.77     8.48 o
  13   0   3     2.11     9.39     8.24 <
  13   0   5     0.26     1.83     7.56 <
  13   0   7    50.04    32.08    10.08 o
  13   1   0    10.95    12.60     6.87 <
  13   1   2  1210.85  1127.63    25.50 o
  13   1  -2  1304.52  1219.06    29.65 o
  13   1   4     7.92     8.93     7.56 <
  13   1  -4     7.92    12.82     7.79 <
  13   1   6   814.35   809.20    26.76 o
  13   1  -6   753.14   752.67    18.00 o
  13   1   8     3.02   -10.99    10.99 <
  13   1  -8     3.02    -4.35    11.22 <
  13   2   1    46.63    48.80     7.56 o
  13   2  -1    48.96    47.19     7.79 o
  13   2   3    20.68    23.59     7.56 o
  13   2  -3    23.51    24.97     8.02 o
  13   2   5     4.51     0.23    10.08 <
  13   2  -5     3.68     0.46     7.33 <
  13   2   7    28.81    21.30    11.22 <
  13   2  -7    27.27    29.55     8.25 o
  13   3   0     1.21     1.14     7.33 <
  13   3   2  1152.77  1102.84    25.01 o
  13   3  -2  1164.87  1102.25    26.62 o
  13   3   4     1.51     8.47     9.39 <
  13   3  -4     1.51     0.00     7.56 <
  13   3   6   594.19   566.98    19.11 o
  13   3  -6   580.06   556.46    17.50 o
  13   4   1    11.87    25.65     8.93 <
  13   4  -1     9.06    26.57     9.39 <
  13   4   3    50.32    65.07    10.77 o
  13   4  -3    48.91    43.30     9.39 o
  13   4   5    29.14    37.34    10.31 o
  13   4  -5    31.64    23.14    11.22 <
  13   4   7     0.05    -4.12     9.16 <
  13   4  -7     0.28    -9.39    11.91 <
  13   5   0     7.02     7.10     8.47 <
  13   5   2   953.59   881.97    27.94 o
  13   5  -2   852.83   858.32    24.03 o
  13   5   4     5.98    17.40     9.85 <
  13   5  -4     5.98    13.97    10.31 <
  13   5   6   453.92   436.36    18.18 o
  13   5  -6   513.20   490.17    17.25 o
  13   6   1     2.42     2.98     9.62 <
  13   6  -1     0.75     8.47     9.39 <
  13   6   3    48.24    41.47    10.08 o
  13   6  -3    46.56    41.93    10.54 o
  13   6   5    47.61    31.39     9.62 o
  13   6  -5    48.60    32.30    10.31 o
  13   7   0     3.38    16.49     9.62 <
  13   7   2   584.89   559.11    20.96 o
  13   7  -2   614.00   625.74    19.35 o
  13   7   4     3.55     9.39     8.93 <
  13   7  -4     3.55     3.21    10.08 <
  13   8   1    15.05    14.43    10.08 <
  13   8  -1    20.19    17.86     9.39 <
  13   8   3    18.27    46.27    24.28 <
  14   0   0  1077.30   937.53    31.00 o
  14   0   2     4.87     8.24     7.56 <
  14   0   4   580.19   568.36    16.81 o
  14   0   6     2.95    10.53     9.16 <
  14   1   1    17.84    21.30     8.02 <
  14   1  -1    20.04    23.36     8.47 <
  14   1   3     9.25    24.51     9.16 <
  14   1  -3    10.88     0.69     9.39 <
  14   1   5    23.25    43.75     9.62 o
  14   1  -5    21.47    24.51     8.02 o
  14   2   0   937.40   863.51    22.18 o
  14   2   2     1.22     6.64     8.01 <
  14   2  -2     1.22     8.70     9.39 <
  14   2   4   591.09   574.88    21.19 o
  14   2  -4   591.63   567.50    16.81 o
  14   2   6     1.33   -11.45    13.51 <
  14   2  -6     1.33    13.74     8.70 <
  14   3   1    22.21    34.59     8.93 o
  14   3  -1    26.33    39.40     8.93 o
  14   3   3    19.60    17.18     9.85 <
  14   3  -3    22.93    27.03     8.47 o
  14   3   5    19.78    39.39    17.18 <
  14   3  -5    16.55    15.35     8.47 <
  14   4   0   638.03   656.00    20.97 o
  14   4   2     0.53    23.82     9.85 <
  14   4  -2     0.53    23.36    11.68 <
  14   4   4   592.69   481.64    24.88 o
  14   4  -4   599.81   611.75    22.80 o
  14   5   1    14.37    27.25     9.85 <
  14   5  -1    15.24     9.39    10.99 <
  14   5   3    23.52    23.59    10.54 <
  14   5  -3    24.90    26.11    10.99 <
  14   6   0   440.43   444.56    17.48 o
  14   6   2     3.25     2.29    10.76 <
  14   6  -2     3.25     5.95    11.22 <
  15   0   1     8.99    18.32     8.02 <
  15   0   3    18.27    11.45     9.16 <
  15   1   0     0.44     7.10     8.70 <
  15   1   2   486.04   480.36    16.12 o
  15   1  -2   572.54   524.14    17.26 o
  15   2   1    19.59    35.50     8.70 o
  15   2  -1    24.48    36.88     8.93 o
  15   2   3    19.12    35.04    10.54 o
  15   2  -3    22.43    22.22    10.08 <
  15   3   0     4.33    24.27    10.53 <
  15   3   2   466.23   425.45    17.04 o
  15   3  -2   546.19   501.50    20.70 o
  15   4   1    25.71    44.89    18.78 <
  15   4  -1    23.08    33.44    19.24 <
