# Supplementary material for: RbH2AsO4
Source: Acta Crystallogr Sect E Struct Rep Online. 2013 Oct 2;69(Pt 11):i73–4. doi: 10.1107/S1600536813026676 (PMC3884234; doi:10.1107/S1600536813026676)
Supplement: Supplementary file 3 [file e-69-00i73-Isup3.cml]

<?xml version="1.0" encoding="UTF-8"?>
<cml convention="cmlDict:cmllite" xmlns="http://www.xml-cml.org/schema" xmlns:cmlDict="http://www.xml-cml.org/dictionary/cml/" xmlns:nameDict="http://www.xml-cml.org/dictionary/cml/name/">
  <molecule id="m1">
    <name dictRef="nameDict:unknown">rubidium dihydrogen arsenate</name>
    <atomArray>
      <atom id="a1" elementType="Rb" formalCharge="1" hydrogenCount="0">
        <label value="Rb" dictRef="cmlDict:locant"/>
      </atom>
      <atom id="a2" elementType="H">
        <label value="H" dictRef="cmlDict:locant"/>
      </atom>
      <atom id="a3" elementType="H">
        <label value="H" dictRef="cmlDict:locant"/>
      </atom>
      <atom id="a4" elementType="As" hydrogenCount="0"/>
      <atom id="a5" elementType="O">
        <label value="O" dictRef="cmlDict:locant"/>
      </atom>
      <atom id="a6" elementType="O">
        <label value="O'" dictRef="cmlDict:locant"/>
      </atom>
      <atom id="a7" elementType="O" formalCharge="-1" hydrogenCount="0">
        <label value="O''" dictRef="cmlDict:locant"/>
      </atom>
      <atom id="a8" elementType="O" hydrogenCount="0">
        <label value="O'''" dictRef="cmlDict:locant"/>
      </atom>
    </atomArray>
    <bondArray>
      <bond id="a4_a5" atomRefs2="a4 a5" order="S"/>
      <bond id="a4_a6" atomRefs2="a4 a6" order="S"/>
      <bond id="a4_a7" atomRefs2="a4 a7" order="S"/>
      <bond id="a4_a8" atomRefs2="a4 a8" order="D"/>
      <bond id="a5_a2" atomRefs2="a5 a2" order="S"/>
      <bond id="a6_a3" atomRefs2="a6 a3" order="S"/>
    </bondArray>
  </molecule>
</cml>
